# Supplementary material for: Nutrients Associated with Sleep Bruxism
Source: J Clin Med. 2023 Mar 31;12(7):2623. doi: 10.3390/jcm12072623 (PMC10095372; doi:10.3390/jcm12072623)
Supplement: Supplementary file 1 [file jcm-12-02623-s001.zip]

Archive with 1 entries (1 files):
- jcm-2263031-supplementary.pdf
